# Supplementary material for: A substantial prehistoric European ancestry amongst Ashkenazi maternal lineages
Source: Nat Commun. 2013 Oct 8;4:2543. doi: 10.1038/ncomms3543 (PMC3806353; doi:10.1038/ncomms3543)
Supplement: Supplementary Data 2 — Age estimates using rho (ρ), maximum likelihood and Bayesian estimation for haplogroup U8 and its subclades [file ncomms3543-s3.xls]

## Sheet: Supplementary Data 2
Supplementary Data 2. Age estimates using rho (ρ), maximum likelihood and Bayesian estimation for haplogroup U8 and its subclades.
				ρ				Maximum Likelihood		Bayesian
				Complete sequences		Synonymous mutations		Complete sequences		Complete sequences
			Clade	Age	SD	Age	SD	Age	SD	Age	SD
			U8	51200	[32600 - 70800]	54900	[24600 - 85200]	51900	[37700 - 66800]	37400	[29700 - 47600]
U8	U8a		U8a	21700	[10200 - 33800]	27500	[3800 - 51100]	21900	[13000 - 31300]	18200	[11700 - 26700]
			U8a1	19500	[8300 - 31300]	21000	[100 - 41900]	19200	[10600 - 28100]	-	-
			U8a1a	8600	[3900 - 13400]	6200	[1400 - 10900]	8100	[4100 - 12300]	10300	[7000 - 14400]
			U8a1a1	6400	[2900 - 10100]	5500	[0 - 11300]	5500	[2600 - 8500]	7500	[4700 - 10700]
			U8a1a1a	7900	[1800 - 14300]	4700	[0 - 10100]	4600	[1400 - 7800]	-	-
			U8a1a1b	4600	[0 - 9600]	8900	[0 - 22700]	3600	[600 - 6700]	-	-
	U8b		U8b	42100	[26500 - 58600]	39000	[16500 - 61500]	47100	[33300 - 61400]	32000	[25600 - 39700]
			U8b1	30100	[21100 - 39300]	27900	[13000 - 42700]	43700	[29400 - 58800]	24200	[17400 - 31600]
			U8b1a	32800	[23200 - 42600]	27600	[14200 - 41000]	35100	[23600 - 47100]	18200	[13400 - 24100]
			U8b1a1	20900	[12100 - 30100]	15800	[3200 - 28400]	25600	[14700 - 37100]	12700	[8300 - 17700]
			U8b1a2	32800	[21000 - 45000]	31500	[13700 - 49400]	32800	[21700 - 44300]	15600	[10700 - 20800]
			U8b1b	11800	[6300 - 17500]	6800	[500 - 13000]	25600	[12400 - 39400]	12700	[6600 - 18900]
			K	26900	[18700 - 35500]	23400	[16700 - 30100]	36200	[26400 - 46400]	25100	[20600 - 30600]
K	K1		K1	21700	[16300 - 27300]	23500	[16300 - 30800]	29300	[21700 - 37100]	21400	[17700 - 25200]
		K1a	K1a	18500	[14700 - 22400]	23700	[14800 - 32700]	20100	[17100 - 23100]	18700	[15800 - 21900]
			K1a1	20400	[10200 - 31000]	28100	[5900 - 50300]	18400	[13900 - 22900]	15200	[12100 - 18300]
			K1a1a	17600	[9100 - 26600]	20400	[4200 - 36700]	17400	[11300 - 23600]	9400	[6200 - 13000]
			K1a1a1	9900	[3400 - 16700]	4000	[0 - 9400]	11700	[900 - 23300]	6700	[3800 - 10000]
			K1a1a2	7400	[1700 - 13400]	3900	[0 - 8400]	11000	[3600 - 18700]	-	-
			K1a1a2a	4700	[500 - 9000]	3200	[0 - 7500]	6800	[200 - 13800]	-	-
			K1a1b	16100	[7500 -25100]	22700	[3200 - 42200]	15700	[10400 - 21100]	13500	[10600 - 16600]
			K1a1b1	12500	[4900 - 20500]	13800	[0 - 28800]	11700	[6800 - 16700]	11600	[9000 - 14700]
			K1a1b1a	5700	[0 - 11600]	8800	[0 - 24000]	4400	[700 - 8200]	7900	[5600 - 10400]
			K1a1b1a1	3100	[500 - 5800]	1100	[300 - 1800]	2300	[1200 - 3400]	6800	[4700 - 8900]
			K1a1b1a1-16223T	2700	[1400 - 4000]	1100	[0 - 2100]	2000	[1100 - 3000]	-	-
			K1a1b1b	7400	[1700 - 13400]	2600	[0 - 6300]	7300	[1600 - 13300]	-	-
			K1a1b1e	4500	[1500 - 7600]	2000	[0 - 4700]	6200	[1300 - 11200]	-	-
			K1a1b2	21200	[11400 - 31500]	26300	[7300 - 45200]	14700	[9300 - 20300]	11500	[8400 - 15100]
			K1a1b2a	14800	[5500 - 24500]	13100	[0 - 27700]	9900	[4700 - 153009]	-	-
			K1a2	12800	[8600 - 17000]	14300	[8600 - 20100]	17000	[12100 - 22000]	11100	[7700 - 15300]
			K1a2a	7700	[4100 - 11400]	12600	[4400 - 20900]	8700	[4000 - 13400]	-	-
			K1a2a1	2600	[100 - 5200]	2000	[0 - 5800]	3600	[300 - 7000]	-	-
			K1a2b	12700	[6600 - 19000]	15800	[4800 - 26700]	14400	[8100 - 20800]	-	-
			K1a2c	15200	[7400 - 23400]	5300	[0 - 12500]	13300	[7000 - 19900]	-	-
			K1a2d	7000	[1500 - 12600]	10500	[200 - 20800]	14900	[1500 - 29200]	-	-
			K1a3	13300	[8200 - 18500]	11100	[6200 -16100]	16500	[11800 - 21300]	13700	[10500 - 17200]
			K1a3a	11100	[6100 - 16300]	12400	[5400 - 19500]	14100	[8900 - 19500]	10200	[7200 - 13400]
			K1a3a-16093	12300	[6600 -18300]	12000	[3400 - 20700]	10600	[5900 - 15400]	8100	[5400 - 11100]
			K1a3a1	4600	[900 - 8400]	3500	[100 - 6900]	5200	[1600 - 8900]	5600	[3200 - 8600]
			K1a3a1b	3100	[0 - 6700]	1600	[0 - 4700]	3100	[0 - 6700]	-	-
			K1a3a3	11300	[4000 - 19000]	8000	[0 - 17300]	11700	[5700 - 17900]	-	-
			K1a3a5	1300	1300	0	0	1700	[0 - 9400]	-	-
			K1a4	16500	[0 - 3800]	26900	[10300 - 43500]	17500	[14000 - 21200]	15900	[13100 - 18700]
			K1a4a	16700	[8800 - 24900]	23600	[3200 - 44000]	15800	[12000 - 19700]	13500	[10800 - 16400]
			K1a4a1	11300	[7700 - 15000]	8700	[5600 - 11700]	11000	[8000- 14100]	11200	[8800 - 13800]
			K1a4a1a	7400	[3300 - 11700]	7000	[1800 - 12200]	7900	[4500 - 11400]	8000	[5400 - 10500]
			K1a4a1a2	6400	[2200 - 10800]	9200	[0 - 18700]	6100	[2600 - 9700]	-	-
			K1a4a1a2a	3000	[800 - 5300]	0	0	3900	[800 - 7100]	5000	[2500 - 7900]
			K1a4a1a2b	2300	[700 - 3900]	2600	[0 - 5600]	2600	[100 - 5100]	-	-
			K1a4a1a-195	2600	[800 - 4400]	4200	[0 - 8800]	3000	[800 - 5200]	-	-
			K1a4a1b	10400	[5600 -15300]	7200	[1500 - 12800]	9800	[6300 - 13200]	7300	[4200 - 10400]
			K1a4a1b1	4700	[1000 - 8500]	4700	[0 - 11600]	5800	[600 - 11300]	5100	[2500 - 7900]
			K1a4a1c	7900	[3000 - 12900]	7900	[0 - 17300]	8200	[14000 - 21200]	6300	[3400 - 9700]
			K1a4a1f	5500	[1100 - 10100]	1000	[0 - 2900]	4800	[400 - 9400]	-	-
			K1a4a1g	3500	[100 - 6900]	2600	[0 - 7800]	4300	[0 - 8900]	3600	[1100 - 6400]
			K1a4a1-152	10000	[5500 - 14700]	6600	[2000 - 11200]	9800	[4700 - 15000]	7500	[4700 - 10500]
			K1a4a2	6500	[800 - 12500]	3900	[0 - 11700]	8400	[2200 - 14800]	-	-
			K1a4b	20000	[9900 - 30600]	28900	[8600 - 49200]	14400	[9500 - 19500]	10900	[7500 - 14700]
			K1a4b1	19000	[8500 - 30100]	28500	[4800 - 51900]	12900	[7500 - 18600]	9200	[6000 - 12700]
			K1a4b1a	9200	[2800 - 15900]	7900	[0 - 18800]	8000	[1900 - 14400]	5900	[3200 - 8900]
			K1a4-152	20600	[11300 - 30400]	33300	[12500 - 54000]	15900	[8500 - 23700]	11300	[8000 - 15400]
			K1a4c	14800	[6100 - 23800]	23700	[4000 - 43300]	12700	[6700 - 18900]	-	-
			K1a4c1	6800	[3100 - 10600]	7900	[1000 - 14800]	7100	[2500 - 11900]	-	-
			K1a4d	3600	[800 - 6400]	3400	[0 - 6900]	3100	[0 - 7500]	5000	[2100 - 8500]
			K1a4f	10600	[6100 - 15300]	7900	[2000 - 13700]	12600	[6600 - 18900]	8300	[5200 - 11400]
			K1a4f-152	10600	[3200 - 18400]	11800	[0 - 25200]	11400	[1200 - 22100]	5600	[2700 - 8800]
			K1a4g	6100	[1600 - 10800]	7900	[0 - 16800]	9800	[2500 - 17500]	5500	[2700 - 9000]
			K1a4-16093	12300	[6600 - 18300]	18500	[5300 - 31700]	15100	[8900 - 21600]	-	-
			K1a5	4600	[0 - 9300]	5900	[0 - 17500]	5700	[0 - 12600]	4600	[1800 - 7800]
			K1a5a	2600	[0 - 5600]	0	0	3000	[0 - 7200]	2900	[700 - 5400]
			K1a6	2600	[0 - 6700]	5900	[0 - 17500]	3800	[0 - 12500]	4400	[1300 - 8900]
			K1a8	15100	[8400 -22100]	8900	[900 - 16800]	17500	[11300 - 23900]	5800	[2900 - 9400]
			K1a8a	5900	[900 - 11000]	3900	[0 - 9400]	7500	[1200 - 14000]	-	-
			K1a8a1	4300	[500 - 8200]	2600	[0 - 7800]	4800	[300 - 9500]	3900	[1600 - 6900]
			K1a9	2000	[600 - 3400]	700	[0 - 1700]	2300	[200- 4400]	4600	[2100 - 7500]
			K1a10	5800	[1000 - 10700]	800	[0 - 2000]	7400	[2000 - 13000]	6600	[3500 - 10300]
			K1a10a	2300	[700 - 3800]	1000	[0 - 2400]	2900	[300 - 5500]	-	-
			K1a11	5800	[1800 - 10000]	6700	[0 - 14500]	4900	[1300 - 8600]	5900	[300 - 9800]
			K1a11a	3500	[300 - 6700]	2600	[0 - 6300]	2900	[100 - 5600]	-	-
			K1a12	16500	[10500 - 22600]	22400	[7700 - 37100]	17600	[12100 - 23200]	11800	[8300 - 16200]
			K1a12a	15400	[10600 - 20400]	19500	[9200 - 29700]	15900	[10400 - 21700]	-	-
			K1a12a1	16600	[9100 - 24500]	19700	[4500 - 34900]	14600	[8500 - 20900]	-	-
			K1a13	7900	[2900 - 13000]	4700	[0 - 10500]	6600	[1900 - 11500]	-	-
			K1a13a	6100	[1600 - 10800]	7900	[0 - 17500]	4700	[1000- 8500]	3100	[700 - 6000]
			K1a15	1300	[0 - 3100]	0	0	1900	[0 - 6000]	-	-
			K1a16	1500	[0 - 3300]	4700	[0 - 10100]	2200	[0 - 5100]	-	-
			K1a17	14300	[6300 - 22600]	13100	[1600 - 24700]	13500	[7500 - 19800]	-	-
			K1a19	11700	[6700 - 16800]	17300	[7100 - 27600]	15300	[9400 - 21300]	9900	[5300 - 15100]
			K1a24	8400	[2000 - 15100]	9500	[0 - 21000]	10500	[3300 - 18000]	-	-
			K1a26	3100	[0 - 7800]	0	0	3000	[0 - 32400]	2900	[500 - 6000]
			K1a27	14800	[5900 - 24100]	19700	[2400 - 37000]	15200	[6900 - 23800]	5400	[2300 - 9200]
			K1a28	8800	[2300 - 15500]	7900	[0 - 19400]	12600	[4100 - 21600]	7800	[4400 - 11800]
			K1a29	6100	[1000 - 11400]	10500	[0 - 23100]	8700	[1000 - 16700]	6200	[2800 - 10700]
			K1a30	1300	[0 - 3800]	0	0	2200	[0 - 7800]	2100	[100 - 5000]
			K1a31	7900	[1500 - 14500]	7900	[0-18800]	8100	[2700 - 13800]	9600	[5100 - 14600]
			K1a13’16’31	10600	[6200 - 15200]	9000	[2700 - 15200]	10600	[5500 - 15900]	-	-
			K1a-195-146	15700	[5900 - 25900]	11500	[0 - 26500]	9500	[3700 - 15500]	-	-
			K1a-150	14300	[7600 - 21200]	11500	[1700 - 21300]	14100	[7800 - 20700]	-	-
			K1a-16301	13400	[5600 - 21500]	11800	[900 - 22800]	16000	[8000 - 24400]	-	-
			K1a-16093	9900	[4500 - 15500]	5500	[3300 - 7700]	17300	[9800 - 25100]	-	-
			K1a9’10’15’26’30	6300	[3400 - 9300]	3500	[1500 - 5400]	9800	[5400 - 14300]	-	-
		K1b	K1b	26000	[16800 - 35500]	25500	[10900 - 40100]	27300	[19600 - 35200]	18200	[14800 - 22200]
			K1b1	21700	[13400 - 34400]	16200	[3900 - 28500]	22100	[14900 - 29600]	15000	[11700 - 18200]
			K1b1a	12600	[6600 -18900]	9900	[4100 - 15800]	13800	[7200 - 20700]	10400	[7700 - 13600]
			K1b1a1	9400	[5500 - 13300]	9200	[3200 - 15200]	11600	[5500 - 17900]	8900	[6100 - 11600]
			K1b1a1a	4300	[900 - 7800]	0	0	5000	[0 - 10300]	7600	[5000 - 10400]
			K1b1b	13400	[5600 - 21500]	2600	[0 - 7800]	15700	[8000 - 23700]	8700	[4500 - 13000]
			K1b1c	5200	[2500 - 8000]	2000	[0 - 4700]	7800	[3600 - 12100]	7800	[4400 - 11300]
			K1b2	10800	[5500 - 16200]	18600	[4500 - 32700]	13800	[5300 - 22600]	12300	[8900 - 16500]
			K1b2a	7000	[3800 - 10200]	4900	[1300 - 8400]	7400	[4200 - 10700]	9100	[5700 - 12500]
			K1b2a1	6200	[1600 - 11000]	7900	[0 - 18100]	5400	[2400 - 8500]	2100	[100 - 5100]
			K1b2a2	4900	[1800 - 8100]	4400	[500 - 8200]	5100	[2600 - 7700]	4100	[1400 - 7800]
			K1b2a3	2600	[0 - 5600]	0	0	3400	[0 - 7200]	3600	[900 - 7000]
			K1b2b	8200	[1300 - 15300]	18100	[0 - 38100]	8200	[2200 - 14500]	7900	[4300 - 11600]
			K1b2b1	3200	[1300 - 5100]	3500	[100 - 6900]	3700	[1200 - 6200]	4400	[1800 - 7500]
		K1c	K1c	12500	[6100 - 19100]	20700	[4900 - 36400]	18500	[7200 - 30300]	14900	[11400 - 19000]
			K1c1	5300	[3300 - 7300]	4900	[2800 - 7000]	6400	[4400 - 8400]	10400	[7500 - 13600]
			K1c1a	6100	[1600 - 10800]	0	0	5000	[2400 - 7700]	5300	[2500 - 8600]
			K1c1b	2400	[900 - 4000]	4800	[700 - 8900]	2500	[600 - 4400]	5000	[2400 - 8000]
			K1c1c	1600	[200 - 3000]	2000	[0 - 4700]	2000	[0 - 4100]	2800	[400 - 6100]
			K1c1e	6500	[2100 - 11200]	5900	[0 - 14600]	5300	[2100 - 8500]	-	-
			K1c1f	3500	[100 - 6900]	5300	[0 - 12500]	3800	[500 - 7200]	2800	[400 - 5900]
			K1c1g	900	[0 - 2600]	2600	[0 - 7800]	1200	[0 - 3500]	2500	[300 - 5500]
			K1c2	4100	[2900 - 5400]	5000	[2800 - 7100]	4600	[2900 - 6200]	8400	[5200 - 11400]
		K1d'e'f	K1d'e'f	21900	[13300 - 30900]	29600	[13400 - 45700]	26400	[18500 - 34700]	-	-
			K1d	4600	[700 - 8500]	9900	[0 - 20100]	5600	[500 - 10900]	-	-
			K1e	13400	[4900 - 22300]	15800	[1200 - 30300]	13100	[5200 - 21300]	-	-
	K2		K2	18100	[10300 - 26200]	14900	[8000 - 21700]	29300	[20000 - 38900]	18500	[14500 - 23300]
		K2a	K2a	8000	[5800 - 10200]	11700	[6700 - 16600]	8400	[6200 - 10500]	12800	[9700 - 16000]
			K2a1	6100	[400 - 12000]	2600	[0 - 7800]	4500	[800 - 8300]	4500	[1700 - 8100]
			K2a2	11400	[2800 - 20400]	22500	[600 - 44400]	8400	[3200 - 13700]	8100	[4800 - 11800]
			K2a2a	9200	[900 - 8000]	16400	[0 - 36600]	6000	[1400 - 10700]	6200	[3300 - 9500]
			K2a2a1	1400	[300 - 2500]	2200	[0 - 4600]	1500	[200 - 2900]	-	-
			K2a3	6000	[3100 - 8900]	10100	[3500 - 16800]	6300	[3900 - 8700]	7700	[4600 - 11200]
			K2a3a1	4600	[0 - 9300]	7900	[0 - 20100]	3600	[600 - 6700]	-	-
			K2a4	3600	[300 - 7100]	0	0	4000	[300 - 7800]	3700	[800 - 7600]
			K2a5	6700	[3100 - 10400]	5300	[400 - 10100]	6600	[3800 - 9400]	6000	[3000 - 9700]
			K2a6	3400	[2000 - 4800]	4700	[1400 - 7900]	4200	[2300 - 6200]	6100	[3100 - 9500]
			K2a7	3600	[300 - 7100]	0	0	4000	[600 - 7500]	-	-
			K2a8	600	[0 - 1200]	600	[0 - 1700]	1400	[0 - 3000]	6500	[3400 - 9900]
			K2a11	7200	[1000 - 13600]	3900	[0 - 9400]	4600	[1500 - 7600]	-	-
		K2b	K2b	11300	[5400 - 1740]	7500	[4100 - 11000]	16900	[8900- 25300]	12100	[8200 - 16200]
			K2b1	7500	[3300 - 11900]	4800	[2500 - 7100]	8800	[4700 - 13000]	8600	[5600 - 11800]
			K2b1a	5500	[2700 - 8500]	3500	[1400 - 5500]	6300	[3100 - 9500]	6700	[4100 - 9500]
			K2b1a1	3200	[1500 - 5000]	3300	[400 - 6200]	4100	[1500 - 6800]	4500	[2300 - 7200]
			K2b2	6300	[600 - 12100]	6300	[0 - 16100]	6800	[0 - 17200]	-	-
		K2c	K2c	26300	[14000 - 39200]	23700	[4700 - 42600]	26700	[17300 - 36600]	14300	[9500 - 19300]
