# Supplementary material for: A substantial prehistoric European ancestry amongst Ashkenazi maternal lineages
Source: Nat Commun. 2013 Oct 8;4:2543. doi: 10.1038/ncomms3543 (PMC3806353; doi:10.1038/ncomms3543)
Supplement: Supplementary Data 3 — U8 mitogenomes included in the phylogenetic and phylogeographic analysis [file ncomms3543-s4.xls]

## Sheet: Supplementary Data 3
Supplementary Data 3.1 U8 mitogenomes included in the phylogenetic and phylogeographic analysis.
Sequence iD	MtDNA haplogroup	Region	Country/Ethnicity	GenBank ID	References
HM852886	K	South Caucasus	Georgia	HM852886	[10]
JQ702852	K1	Europe	Britain	JQ702852	[3]
EU616820	K1a	–	–	EU616820	[14]
JQ705445	K1a	–	–	JQ705445	[3]
JQ705288	K1a	–	–	JQ705288	[3]
JQ706033	K1a	–	–	JQ706033	[3]
JQ703051	K1a	–	–	JQ703051	[3]
JQ702070	K1a	–	–	JQ702070	[3]
JQ703267	K1a	–	–	JQ703267	[3]
JQ705733	K1a	–	–	JQ705733	[3]
JQ705731	K1a	–	–	JQ705731	[3]
JQ702273	K1a	–	–	JQ702273	[3]
JQ705751	K1a	–	–	JQ705751	[3]
JQ702266	K1a	–	–	JQ702266	[3]
JQ702541	K1a	–	–	JQ702541	[3]
JQ703463	K1a	–	–	JQ703463	[3]
JQ706037	K1a	Eastern Africa	Ethiopia	JQ706037	[3]
JQ706027	K1a	Europe	Albania	JQ706027	[3]
HM852762	K1a	South Caucasus	Armenia	HM852762	[10]
JQ702854	K1a	Europe	Britain	JQ702854	[3]
JQ703133	K1a	Europe	Britain	JQ703133	[3]
EF657766	K1a	Europe	Europe	EF657766	[12]a; [11]b
HM625695	K1a	Europe	Europe	HM625695	[20]
JQ703100	K1a	Europe	France	JQ703100	[3]
JQ705750	K1a	Europe	France	JQ705750	[3]
JQ705705	K1a	Europe	France	JQ705705	[3]
JQ706038	K1a	Europe	France	JQ706038	[3]
JQ702365	K1a	Europe	Germany	JQ702365	[3]
FJ348175	K1a	Europe	Hutterite	FJ348175	[24]
FJ348187	K1a	Europe	Hutterite	FJ348187	[24]
EF177412	K1a	Europe	Iberia	EF177412	[22]
JQ703486	K1a	Europe	Ireland	JQ703486	[3]
JQ705776	K1a	Europe	Ireland	JQ705776	[3]
JQ703006	K1a	Europe	Ireland	JQ703006	[3]
K72	K1a	Europe	Italy	KC878720	[2]
JQ705476	K1a	Europe	Italy	JQ705476	[3]
JQ703255	K1a	Europe	Italy	JQ703255	[3]
EF660912	K1a	Europe	Italy	EF660912	[33]
NA20764	K1a	Europe	Italy	NA20764	[9]
GU471243	K1a	Europe	Portugal, Azores	GU471243	[7]
JQ704907	K1a	Europe	Scotland	JQ704907	[3]
JQ704663	K1a	Europe	Scotland	JQ704663	[3]
JQ706060	K1a	Europe	Slovakia	JQ706060	[3]
JQ702517	K1a	Europe	Spain	JQ702517	[3]
JQ705901	K1a	Europe	Sweden	JQ705901	[3]
K64	K1a	Near East	Anatolia, Turkey	KC878710	[2]
K65	K1a	Near East	Anatolia, Turkey	KC878711	[2]
K71	K1a	Near East	Anatolia, Turkey	KC878709	[2]
JQ706031	K1a	Near East	Cyprus	JQ706031	[3]
JQ706049	K1a	Near East	Kuwait	JQ706049	[3]
HM043706	K1a	Near East	Lebanon	HM043706	[7]
JQ706056	K1a	Near East	Saudi Arabia	JQ706056	[3]
FJ460541	K1a	North Africa	Tunisia	FJ460541	[31]
JQ706053	K1a	North Caucasus	North Caucasus - Lezgin	JQ706053	[3]
JF893456	K1a	South Caucasus	Armenia	JF893456	[15]
GU471244	K1a	USA	USA	GU471244	[7]
EU259093	K1a1	–	–	EU259093	[13]
JQ705773	K1a1	Europe	Italy	JQ705773	[3]
K54	K1a1	Europe	Russia	JX273286	[2]
EU232008	K1a10	–	–	EU232008	[13]
JQ702740	K1a10	Europe	Britain	JQ702740	[3]
JQ703005	K1a10	Europe	Ireland	JQ703005	[3]
EF485042	K1a10a	–	–	EF485042	[13]
JQ704187	K1a10a	–	–	JQ704187	[3]
JQ702276	K1a10a	–	–	JQ702276	[3]
JQ704537	K1a10a	–	–	JQ704537	[3]
HQ287881	K1a10a	Canada	Newfoundland	HQ287881	[32]
JQ702872	K1a10a	Europe	Britain	JQ702872	[3]
JQ704508	K1a10a	Europe	Britain	JQ704508	[3]
EU170361	K1a10a	Europe	Ireland	EU170361	[13]
JQ704582	K1a10a	Europe	Ireland	JQ704582	[3]
GU004259	K1a10a	Europe	Ireland	GU004259	[6]
JX415317	K1a10a	Europe	Ireland	JX415317	[8]
JQ703281	K1a10a	Europe	Norway	JQ703281	[3]
JX535003	K1a10a	Europe	Scotland	JX535003	[8]
JQ703764	K1a10a	Europe	Sweden	JQ703764	[3]
HM575425	K1a10a	Europe	Sweden	HM575425	[7]
HM054058	K1a10a	USA	USA	HM054058	[7]
JX193906	K1a11	–	–	JX193906	[34]
JQ705747	K1a11	Europe	Denmark	JQ705747	[3]
JQ705523	K1a11	Europe	England	JQ705523	[3]
EF657354	K1a11	Europe	Europe	EF657354	[12]a; [11]b
JQ702675	K1a11a	–	–	JQ702675	[3]
JN657206	K1a11a	Europe	Germany	JN657206	[15]
JQ703607	K1a11a	Europe	Germany	JQ703607	[3]
JX679248	K1a11a1	–	–	JX679248	[8]
JQ705336	K1a11a1	Europe	Switzerland	JQ705336	[3]
GU332639	K1a11a1	USA	USA	GU332639	[6]
EU603402	K1a11b	–	–	EU603402	[14]
EU523125	K1a11b	–	–	EU523125	[14]
EU623472	K1a11b	–	–	EU623472	[14]
JQ703323	K1a12	–	–	JQ703323	[3]
EF660932	K1a12	Europe	Italy	EF660932	[33]
GQ149510	K1a12a	–	–	GQ149510	[6]
JQ703711	K1a12a	Europe	Italy	JQ703711	[3]
EU600362	K1a12a	Near East	Druze	EU600362	[23]
EU600363	K1a12a	Near East	Druze	EU600363	[23]
EU600364	K1a12a	Near East	Druze	EU600364	[23]
K26	K1a12a	Near East	Israel, Druze	JX273259	[2]
JQ706050	K1a12a	Near East	Kuwait	JQ706050	[3]
K63	K1a12a	North Caucasus	North Ossetian	KC878719	[2]
K27	K1a12a	North Caucasus	Russia, North Ossetian	JX273283	[2]
JQ706036	K1a12a1	Eastern Africa	Ethiopia	JQ706036	[3]
JQ706035	K1a12a1	Eastern Africa	Ethiopia	JQ706035	[3]
K62	K1a12a1a	Near East	Anatolia, Turkey	KC878712	[2]
K25	K1a12a1a	Near East	Anatolia, Turkey	JX273265	[2]
JQ706065	K1a12a1a	Near East	Turkey	JQ706065	[3]
JQ706066	K1a12a1a	Near East	Turkey	JQ706066	[3]
FJ460551	K1a12b	North Africa	Tunisia	FJ460551	[31]
FJ460554	K1a12b	North Africa	Tunisia	FJ460554	[31]
JQ702796	K1a13	–	–	JQ702796	[3]
K60	K1a13	Europe	France	KC878721	[2]
JQ702193	K1a13	Europe	France	JQ702193	[3]
JQ703526	K1a13	Europe	France	JQ703526	[3]
JQ706030	K1a13a	–	–	JQ706030	[3]
JQ705537	K1a13a	–	–	JQ705537	[3]
JN202723	K1a13a	Europe	Croatia	JN202723	[15]
JQ702991	K1a13a	Europe	Ireland	JQ702991	[3]
JQ704548	K1a13a	Europe	Spain	JQ704548	[3]
GU944475	K1a13a	USA	USA	GU944475	[7]
JQ702947	K1a15	Europe	England	JQ702947	[3]
JQ702674	K1a15	Europe	Ireland	JQ702674	[3]
JQ703285	K1a15	Europe	Ireland	JQ703285	[3]
JQ703379	K1a15	Europe	Scotland	JQ703379	[3]
JQ702931	K1a16	–	–	JQ702931	[3]
JQ703365	K1a16	–	–	JQ703365	[3]
JQ702271	K1a16	Europe	Britain	JQ702271	[3]
EF657745	K1a16	Europe	Europe	EF657745	[12]a; [11]b
JQ704062	K1a16	Europe	Scotland	JQ704062	[3]
JQ706034	K1a17	North Africa	Egypt	JQ706034	[3]
EU600361	K1a17a	Near East	Druze	EU600361	[23]
JQ706064	K1a17a	Near East	Turkey	JQ706064	[3]
EU600365	K1a18	Near East	Druze	EU600365	[23]
JQ706048	K1a18	Near East	Kuwait	JQ706048	[3]
JQ706054	K1a18	Near East	Saudi Arabia	JQ706054	[3]
JQ308836	K1a19	–	–	JQ308836	[15]
JQ706058	K1a19	Europe	Italy	JQ706058	[3]
JQ706040	K1a19	Near East	Iran	JQ706040	[3]
K19	K1a19	Near East	Anatolia, Turkey	JX273264	[2]
K20	K1a19	Near East	Anatolia, Turkey, Kurd	JX273291	[2]
JQ702166	K1a1a	Europe	Britain	JQ702166	[3]
JQ702802	K1a1a	Europe	Finland	JQ702802	[3]
JQ705483	K1a1a	Europe	Ireland	JQ705483	[3]
EU677845	K1a1a	Europe	Switzerland	EU677845	[14]
HM590878	K1a1a	USA	USA	HM590878	[7]
EF449506	K1a1a1	–	–	EF449506	[13]
EF657754	K1a1a1	Europe	Europe	EF657754	[12]a; [11]b
FJ348183	K1a1a1	Europe	Hutterite	FJ348183	[24]
GU722598	K1a1a1	USA	USA	GU722598	[35]
JQ704696	K1a1a2	Europe	Britain	JQ704696	[3]
GU980957	K1a1a2a	Europe	Czech Republic	GU980957	[7]
JQ703160	K1a1a2a	Europe	Germany	JQ703160	[3]
JQ705393	K1a1a2a1	Europe	Slovakia	JQ705393	[3]
JQ702869	K1a1a2a1	Europe	Slovakia	JQ702869	[3]
AY495257	K1a1a2a1	USA	USA	AY495257	[16]
JN048471	K1a1b	South Caucasus	Armenia	JN048471	[15]
JQ668027	K1a1b1	–	–	JQ668027	[8]
DQ200804	K1a1b1	Europe	Basque	DQ200804	[1]
JX275889	K1a1b1	Europe	England	JX275889	[8]
JQ702781	K1a1b1	Europe	Germany	JQ702781	[3]
FJ348218	K1a1b1	Europe	Hutterite	FJ348218	[24]
NA20813	K1a1b1	Europe	Italy	NA20813	[9]
NA20539	K1a1b1	Europe	Italy	NA20539	[9]
DQ301798	K1a1b1a	Jewish	Ashkenazi Jew	DQ301798	[11]
EU052292	K1a1b1a1	–	–	EU052292	[13]
EU259709	K1a1b1a1	–	–	EU259709	[13]
EU170362	K1a1b1a1	–	–	EU170362	[13]
EU523126	K1a1b1a1	–	–	EU523126	[14]
JN990448	K1a1b1a1	–	–	JN990448	[15]
JQ705979	K1a1b1a1	–	–	JQ705979	[3]
JQ704812	K1a1b1a1	–	–	JQ704812	[3]
JQ703308	K1a1b1a1	–	–	JQ703308	[3]
JQ702245	K1a1b1a1	–	–	JQ702245	[3]
JQ706006	K1a1b1a1	–	–	JQ706006	[3]
JQ703485	K1a1b1a1	–	–	JQ703485	[3]
JQ704216	K1a1b1a1	–	–	JQ704216	[3]
GU585492	K1a1b1a1	–	–	GU585492	[7]
EF657778	K1a1b1a1	Europe	Europe	EF657778	[12]a; [11]b
EF657388	K1a1b1a1	Europe	Europe	EF657388	[12]a; [11]b
EF657415	K1a1b1a1	Europe	Europe	EF657415	[12]a; [11]b
EF657231	K1a1b1a1	Europe	Europe	EF657231	[12]a; [11]b
EF657727	K1a1b1a1	Europe	Europe	EF657727	[12]a; [11]b
EF657731	K1a1b1a1	Europe	Europe	EF657731	[12]a; [11]b
EF657768	K1a1b1a1	Europe	Europe	EF657768	[12]a; [11]b
EU862197	K1a1b1a1	Europe	Europe	EU862197	[14]
JQ705204	K1a1b1a1	Europe	Germany	JQ705204	[3]
JQ704654	K1a1b1a1	Europe	Germany	JQ704654	[3]
JQ703855	K1a1b1a1	Europe	Germany	JQ703855	[3]
JQ702155	K1a1b1a1	Europe	Hungary	JQ702155	[3]
K70	K1a1b1a1	Europe	Italy, Campania	KC878724	[2]
JQ702859	K1a1b1a1	Europe	Lithuania	JQ702859	[3]
JQ702755	K1a1b1a1	Europe	Poland	JQ702755	[3]
K55	K1a1b1a1	Europe	Romania	JX273256	[2]
GU320192	K1a1b1a1	Europe	Romania	GU320192	[6]
JQ703165	K1a1b1a1	Europe	Russia	JQ703165	[3]
JQ702945	K1a1b1a1	Europe	Russia - Ashkenazi Jew	JQ702945	[3]
EU327782	K1a1b1a1	Europe	Ukraine	EU327782	[13]
JQ703662	K1a1b1a1	Europe	Ukraine	JQ703662	[3]
DQ301795	K1a1b1a1	Jewish	Ashkenazi Jew	DQ301795	[11]
DQ301803	K1a1b1a1	Jewish	Ashkenazi Jew	DQ301803	[11]
DQ301805	K1a1b1a1	Jewish	Ashkenazi Jew	DQ301805	[11]
DQ301802	K1a1b1a1	Jewish	Ashkenazi Jew	DQ301802	[11]
DQ301789	K1a1b1a1	Jewish	Ashkenazi Jew	DQ301789	[11]
DQ301813	K1a1b1a1	Jewish	Ashkenazi Jew	DQ301813	[11]
JQ703069	K1a1b1a1	Jewish	Ashkenazi Jew	JQ703069	[3]
JQ705951	K1a1b1a1	Jewish	Ashkenazi Jew	JQ705951	[3]
GU723693	K1a1b1a1	Jewish	Ashkenazi Jew	GU723693	[7]
HQ667591	K1a1b1a1	Jewish	Ashkenazi Jew	HQ667591	[7]
JQ702780	K1a1b1a1	Jewish	Ashkenazi Jew - Belarus	JQ702780	[3]
FJ938288	K1a1b1a1	Jewish	Ashkenazi Jew - Belarus	FJ938288	[6]
JQ705745	K1a1b1a1	Jewish	Ashkenazi Jew - Lithuania	JQ705745	[3]
JQ705016	K1a1b1a1	Jewish	Ashkenazi Jew - Poland	JQ705016	[3]
FJ228404	K1a1b1a1	Jewish	Ashkenazi Jew - Romania	FJ228404	[14]
JQ703012	K1a1b1a1	Jewish	Ashkenazi Jew - Russia	JQ703012	[3]
JQ705568	K1a1b1a1	Jewish	Ashkenazi Jew - Ukraine	JQ705568	[3]
JQ705628	K1a1b1a1	Jewish	Ashkenazi Jew - Ukraine	JQ705628	[3]
JQ702671	K1a1b1a1	Jewish	Ashkenazi Jew - Ukraine	JQ702671	[3]
JQ702676	K1a1b1a1	Jewish	Ashkenazi Jew - Uzbekistan	JQ702676	[3]
GU571200	K1a1b1a1	Jewish	German Jew	GU571200	[7]
GU722599	K1a1b1a1	Jewish	German Jew	GU722599	[7]
HM054510	K1a1b1a1	Jewish	Jew	HM054510	[7]
EU926147	K1a1b1a1	Jewish	USA Jew	EU926147	[14]
HQ901176	K1a1b1a1	Jewish	USA Jew	HQ901176	[15]
HM101136	K1a1b1a1	USA	USA	HM101136	[7]
JQ702798	K1a1b1b	Europe	Britain	JQ702798	[3]
JQ702785	K1a1b1b	Europe	Britain	JQ702785	[3]
EF657764	K1a1b1b	Europe	Europe	EF657764	[12]a; [11]b
EF657243	K1a1b1b	Europe	Europe	EF657243	[12]a; [11]b
JQ702898	K1a1b1b	Europe	Ireland	JQ702898	[3]
JQ704983	K1a1b1b	Europe	Sweden	JQ704983	[3]
EU284179	K1a1b1c	–	–	EU284179	[13]
JQ702732	K1a1b1c	Europe	Belgium	JQ702732	[3]
EF657249	K1a1b1d	Europe	Europe	EF657249	[12]a; [11]b
JQ704096	K1a1b1d	Europe	Ireland	JQ704096	[3]
JQ702782	K1a1b1d	Europe	Ireland	JQ702782	[3]
JQ704056	K1a1b1e	–	–	JQ704056	[3]
JQ703805	K1a1b1e	Europe	Britain	JQ703805	[3]
EF657432	K1a1b1e	Europe	Europe	EF657432	[12]a; [11]b
JQ704207	K1a1b1e	Europe	Ireland	JQ704207	[3]
JQ706057	K1a1b1e	Europe	Italy	JQ706057	[3]
HQ176413	K1a1b1e	Europe	Italy	HQ176413	[7]
NA20505	K1a1b1e	Europe	Italy	NA20505	[9]
JX287343	K1a1b1e	USA	USA	JX287343	[8]
JQ703737	K1a1b1f	Europe	Britain	JQ703737	[3]
JX048065	K1a1b1f	Europe	England	JX048065	[8]
AY714044	K1a1b2a	South Asia	India	AY714044	[19]
HQ586011	K1a1b2a1	USA	USA	HQ586011	[7]
JQ701858	K1a1b2a1a	–	–	JQ701858	[3]
JQ702665	K1a1b2a1a	Europe	Germany	JQ702665	[3]
NA20759	K1a1b2a1a	Europe	Italy	NA20759	[9]
HQ413154	K1a1b2a1a	USA	USA	HQ413154	[7]
JQ702624	K1a1b2b	–	–	JQ702624	[3]
JQ703073	K1a1b2b	Europe	Britain	JQ703073	[3]
JQ705697	K1a1c	–	–	JQ705697	[3]
JQ705454	K1a1c	Europe	Belgium	JQ705454	[3]
JQ702086	K1a1c	Europe	Britain	JQ702086	[3]
JQ703309	K1a2	–	–	JQ703309	[3]
JN647926	K1a2	South Caucasus	Armenia	JN647926	[15]
JQ706039	K1a20	South Caucasus	Georgia	JQ706039	[3]
JQ706063	K1a20	Near East	Turkey	JQ706063	[3]
JQ706059	K1a21	Europe	Slovakia	JQ706059	[3]
HQ637410	K1a21	USA	USA	HQ637410	[7]
JQ706042	K1a23	Near East	Iran	JQ706042	[3]
JQ703522	K1a23	Near East	Syria	JQ703522	[3]
JQ703891	K1a24	–	–	JQ703891	[3]
K66	K1a24	Europe	Italy	KC878722	[2]
JQ702717	K1a24a	–	–	JQ702717	[3]
JQ705218	K1a24a	–	–	JQ705218	[3]
JQ704924	K1a24a	Europe	Scotland	JQ704924	[3]
HM625696	K1a25	Europe	Europe	HM625696	[20]
JQ706051	K1a25	Near East	Lebanon	JQ706051	[3]
JQ705689	K1a26	Europe	Britain	JQ705689	[3]
GU811147	K1a26	Europe	Britain	GU811147	[7]
JQ704591	K1a26	Europe	England	JQ704591	[3]
JQ705433	K1a26	Europe	Ireland	JQ705433	[3]
AY882395	K1a26	Europe	Italy	AY882395	[4]
JN415475	K1a27	Europe	France	JN415475	[36]
JQ705460	K1a27	Near East	Syria	JQ705460	[3]
K17	K1a28	Near East	Israel-Palestine, Palestinian	JX273252	[2]
K16	K1a28	Near East	Anatolia, Turkey	JX273268	[2]
HM852805	K1a28	South Caucasus	Azerbaijan	HM852805	[10]
K23	K1a29	Europe	Greece	JX273262	[2]
K24	K1a29	Near East	Anatolia, Turkey	JX273263	[2]
JF303729	K1a29	South Caucasus	Armenia	JF303729	[15]
EU849002	K1a2a	–	–	EU849002	[14]
JQ702031	K1a2a	–	–	JQ702031	[3]
JQ705354	K1a2a	–	–	JQ705354	[3]
JQ703581	K1a2a	–	–	JQ703581	[3]
JQ703041	K1a2a	Europe	Britain	JQ703041	[3]
JQ705456	K1a2a	Europe	Britain	JQ705456	[3]
HG00346	K1a2a	Europe	Finland	HG00346	[9]
JQ705620	K1a2a	Europe	Germany	JQ705620	[3]
HG01617	K1a2a	Europe	Iberia	HG01617	[9]
JQ705646	K1a2a	Europe	Poland	JQ705646	[3]
JQ703026	K1a2a	Europe	Scotland	JQ703026	[3]
JQ701856	K1a2a1	–	–	JQ701856	[3]
NA06986	K1a2a1	Europe	Europe	NA06986	[9]
NA20522	K1a2a1	Europe	Italy	NA20522	[9]
JQ702748	K1a2a1	Europe	Scotland	JQ702748	[3]
JQ704017	K1a2b	–	–	JQ704017	[3]
JQ706001	K1a2b	–	–	JQ706001	[3]
EU760854	K1a2b	Europe	England	EU760854	[14]
HM041971	K1a2b	Europe	France	HM041971	[7]
JQ702306	K1a2c	–	–	JQ702306	[3]
JQ703037	K1a2c	–	–	JQ703037	[3]
JQ705149	K1a2c	Europe	Finland	JQ705149	[3]
HM065508	K1a2d	Europe	Italy	HM065508	[7]
K61	K1a2d	Near East	Anatolia, Turkey	KC878713	[2]
AY495254	K1a2d	USA	USA	AY495254	[16]
EU330213	K1a3	–	–	EU330213	[13]
JQ705784	K1a3	–	–	JQ705784	[3]
HM021760	K1a3	Europe	France	HM021760	[7]
JQ703347	K1a3	Europe	Norway	JQ703347	[3]
JQ702705	K1a3	Europe	Poland	JQ702705	[3]
JQ706044	K1a3	Near East	Iran	JQ706044	[3]
K28	K1a3	Near East	Iraq	JX273278	[2]
K30	K1a3	Near East	Iraq	JX273261	[2]
K31	K1a3	Near East	Israel, Druze	JX273258	[2]
K32	K1a3	Near East	Israel-Palestine, Palestinian	JX273254	[2]
K29	K1a3	Near East	Anatolia, Turkey	JX273266	[2]
K33	K1a3	North Caucasus	Russia, Kabardian	JX273282	[2]
AY495264	K1a3	USA	USA	AY495264	[16]
DQ523630	K1a30	Europe	Sardinia	DQ523630	[30]
DQ523636	K1a30	Europe	Sardinia	DQ523636	[30]
EF657597	K1a31	Europe	Europe	EF657597	[12]a; [11]b
EF661004	K1a31	Europe	Italy	EF661004	[33]
JQ701964	K1a3a	–	–	JQ701964	[3]
JQ703528	K1a3a	–	–	JQ703528	[3]
JQ705485	K1a3a	Europe	Germany	JQ705485	[3]
JQ702372	K1a3a	Europe	Ireland	JQ702372	[3]
HM598686	K1a3a	USA	USA	HM598686	[7]
JQ703096	K1a3a1	Europe	France	JQ703096	[3]
JQ703648	K1a3a1	Europe	Italy	JQ703648	[3]
JQ705841	K1a3a1	Europe	Slovakia	JQ705841	[3]
DQ301814	K1a3a1	Jewish	Moroccan Jew	DQ301814	[11]
JQ702348	K1a3a1b	–	–	JQ702348	[3]
HM640207	K1a3a1b	–	–	HM640207	[7]
GU799583	K1a3a1b	Europe	England	GU799583	[7]
EF657587	K1a3a1b	Europe	Europe	EF657587	[12]a; [11]b
AY495258	K1a3a1b	USA	USA	AY495258	[16]
JQ705957	K1a3a2	–	–	JQ705957	[3]
JQ702693	K1a3a2	–	–	JQ702693	[3]
AY495256	K1a3a2	USA	USA	AY495256	[16]
JQ705192	K1a3a3	–	–	JQ705192	[3]
HQ839861	K1a3a3	–	–	HQ839861	[7]
JQ704830	K1a3a3	Europe	Ireland	JQ704830	[3]
JQ701962	K1a3a3	Jewish	British Jew	JQ701962	[3]
JQ703427	K1a3a4	Europe	Britain	JQ703427	[3]
JQ703775	K1a3a4	Europe	Norway	JQ703775	[3]
HQ610202	K1a3a4	USA	USA	HQ610202	[7]
EU344156	K1a3a5	–	–	EU344156	[13]
EU089746	K1a3a5	–	–	EU089746	[13]
EU219921	K1a4	–	–	EU219921	[13]
JQ703296	K1a4	–	–	JQ703296	[3]
JQ705162	K1a4	–	–	JQ705162	[3]
JQ702911	K1a4	–	–	JQ702911	[3]
JQ703361	K1a4	–	–	JQ703361	[3]
HG00121	K1a4	Europe	Britain	HG00121	[9]
FJ348212	K1a4	Europe	Hutterite	FJ348212	[24]
JQ705656	K1a4	Europe	Switzerland	JQ705656	[3]
K67	K1a4	Near East	Anatolia, Turkey	KC878714	[2]
K41	K1a4	Near East	Syria	JX273289	[2]
K34	K1a4	Near East	Anatolia, Turkey, Kurd	JX273292	[2]
K35	K1a4	Near East	Anatolia, Turkey, Kurd	JX273290	[2]
K36	K1a4	North Caucasus	Russia, Chechnya	JX273272	[2]
K40	K1a4	South Caucasus	Azerbaijan	JX273271	[2]
AY495261	K1a4	USA	USA	AY495261	[16]
AY495263	K1a4	USA	USA	AY495263	[16]
EU603401	K1a4a	–	–	EU603401	[14]
JQ702521	K1a4a	Europe	Germany	JQ702521	[3]
JQ705100	K1a4a	Jewish	Ashkenazi-Levite	JQ705100	[3]
K69	K1a4a	Near East	Anatolia, Turkey	KC878715	[2]
K46	K1a4a	North Caucasus	Russia, Kabardian	JX273281	[2]
K47	K1a4a	North Caucasus	Russia, Kabardian	JX273280	[2]
EU616625	K1a4a1	–	–	EU616625	[14]
JQ705661	K1a4a1	–	–	JQ705661	[3]
JQ701835	K1a4a1	–	–	JQ701835	[3]
JQ702315	K1a4a1	–	–	JQ702315	[3]
JQ704078	K1a4a1	–	–	JQ704078	[3]
JQ704109	K1a4a1	–	–	JQ704109	[3]
HG01051	K1a4a1	America	Puerto Rico	HG01051	[9]
JQ702744	K1a4a1	Europe	Britain	JQ702744	[3]
JQ704320	K1a4a1	Europe	Britain	JQ704320	[3]
JQ705229	K1a4a1	Europe	England	JQ705229	[3]
HM045846	K1a4a1	Europe	England	HM045846	[7]
EF657435	K1a4a1	Europe	Europe	EF657435	[12]a; [11]b
JQ703704	K1a4a1	Europe	France	JQ703704	[3]
JQ701994	K1a4a1	Europe	Germany	JQ701994	[3]
JQ704092	K1a4a1	Europe	Germany	JQ704092	[3]
JQ704727	K1a4a1	Europe	Ireland	JQ704727	[3]
K68	K1a4a1	Europe	North Italy	KC878725	[2]
JQ704770	K1a4a1	Europe	Poland	JQ704770	[3]
JQ705785	K1a4a1	Europe	Portugal	JQ705785	[3]
JQ702281	K1a4a1	Europe	Spain	JQ702281	[3]
JQ705543	K1a4a1	Europe	Spain	JQ705543	[3]
JQ704808	K1a4a1	Europe	Sweden	JQ704808	[3]
JQ703493	K1a4a1	Europe	Switzerland	JQ703493	[3]
FJ460525	K1a4a1	North Africa	Tunisia	FJ460525	[31]
EU910091	K1a4a1	USA	USA	EU910091	[14]
AY495262	K1a4a1	USA	USA	AY495262	[16]
JQ340869	K1a4a1a	–	–	JQ340869	[15]
JQ704873	K1a4a1a	–	–	JQ704873	[3]
JQ703444	K1a4a1a	–	–	JQ703444	[3]
JQ705980	K1a4a1a	–	–	JQ705980	[3]
JQ702213	K1a4a1a	–	–	JQ702213	[3]
JQ702175	K1a4a1a	–	–	JQ702175	[3]
JQ702700	K1a4a1a	Europe	Denmark	JQ702700	[3]
HQ907958	K1a4a1a	Europe	England	HQ907958	[15]
JX047544	K1a4a1a	Europe	England	JX047544	[8]
EF657379	K1a4a1a	Europe	Europe	EF657379	[12]a; [11]b
EF657664	K1a4a1a	Europe	Europe	EF657664	[12]a; [11]b
AY495265	K1a4a1a	USA	USA	AY495265	[16]
JQ702811	K1a4a1a1	Europe	Britain	JQ702811	[3]
JQ702773	K1a4a1a1	Europe	Ireland	JQ702773	[3]
JQ703007	K1a4a1a1	Europe	Ireland	JQ703007	[3]
JQ703168	K1a4a1a2	–	–	JQ703168	[3]
JQ703212	K1a4a1a2	Europe	Britain	JQ703212	[3]
JQ705714	K1a4a1a2	Europe	Hungary	JQ705714	[3]
EU328539	K1a4a1a2a	–	–	EU328539	[13]
JQ705270	K1a4a1a2a	–	–	JQ705270	[3]
JQ703685	K1a4a1a2a	–	–	JQ703685	[3]
JQ705556	K1a4a1a2a	Europe	Croatia	JQ705556	[3]
EF657770	K1a4a1a2a	Europe	Europe	EF657770	[12]a; [11]b
GU361766	K1a4a1a2a	USA	USA	GU361766	[6]
JQ701810	K1a4a1a2b	–	–	JQ701810	[3]
JQ702238	K1a4a1a2b	–	–	JQ702238	[3]
JQ702896	K1a4a1a2b	–	–	JQ702896	[3]
JQ703880	K1a4a1a2b	–	–	JQ703880	[3]
EF657785	K1a4a1a2b	Europe	Europe	EF657785	[12]a; [11]b
HG00331	K1a4a1a2b	Europe	Finland	HG00331	[9]
JQ703763	K1a4a1a2b	Europe	France	JQ703763	[3]
JQ703782	K1a4a1a2b	Europe	Ireland	JQ703782	[3]
JQ702797	K1a4a1a2b	Europe	Sweden	JQ702797	[3]
GU123015	K1a4a1a3	Europe	Russian Tatar	GU123015	[5]
GU122978	K1a4a1a3	Europe	Russian Tatar	GU122978	[5]
GU371909	K1a4a1a3	USA	USA	GU371909	[6]
EF464682	K1a4a1b	–	–	EF464682	[13]
JQ702610	K1a4a1b	–	–	JQ702610	[3]
JQ703407	K1a4a1b	Europe	England	JQ703407	[3]
EU677385	K1a4a1b1	–	–	EU677385	[14]
GU971379	K1a4a1b1	–	–	GU971379	[7]
JQ702779	K1a4a1b1	Europe	England	JQ702779	[3]
GU191795	K1a4a1b1	Europe	England	GU191795	[6]
EF657574	K1a4a1b1	Europe	Europe	EF657574	[12]a; [11]b
JQ702471	K1a4a1b2	–	–	JQ702471	[3]
JQ704948	K1a4a1b2	–	–	JQ704948	[3]
JQ703171	K1a4a1b2	Europe	Germany	JQ703171	[3]
EU692798	K1a4a1c	–	–	EU692798	[14]
JN258704	K1a4a1c	Europe	England	JN258704	[15]
EF657688	K1a4a1c	Europe	Europe	EF657688	[12]a; [11]b
JQ705215	K1a4a1c	Europe	Germany	JQ705215	[3]
JQ705558	K1a4a1d	Europe	Britain	JQ705558	[3]
JQ705404	K1a4a1d	Europe	Germany	JQ705404	[3]
AY495266	K1a4a1d	USA	USA	AY495266	[16]
JQ705938	K1a4a1e	–	–	JQ705938	[3]
EU597496	K1a4a1e	Europe	Basque	EU597496	[18]
JQ704526	K1a4a1e	Europe	Ireland	JQ704526	[3]
JQ705838	K1a4a1e	Europe	Ireland	JQ705838	[3]
JQ702341	K1a4a1e	Europe	Norway	JQ702341	[3]
JQ705816	K1a4a1f	–	–	JQ705816	[3]
JQ703548	K1a4a1f	–	–	JQ703548	[3]
HQ336048	K1a4a1f	Europe	Britain	HQ336048	[7]
HG00349	K1a4a1f	Europe	Finland	HG00349	[9]
JQ702760	K1a4a1f1	–	–	JQ702760	[3]
JQ702302	K1a4a1f1	–	–	JQ702302	[3]
HQ843088	K1a4a1f1	Europe	England	HQ843088	[7]
JX127147	K1a4a1f1	Europe	England	JX127147	[8]
JQ703807	K1a4a1g	–	–	JQ703807	[3]
JX048671	K1a4a1g	Canada	Canada	JX048671	[8]
JQ704759	K1a4a1g	Europe	France	JQ704759	[3]
K44	K1a4a1h	Europe	Russia, Chuvash	JX273251	[2]
K45	K1a4a1h	Europe	Russia, Chuvash	JX273275	[2]
HM852863	K1a4a1h	Near East	Anatolia, Turkey	HM852863	[10]
K43	K1a4a2	Near East	Iraq	JX273260	[2]
K42	K1a4a2	Near East	Israel-Palestine, Palestinian	JX273253	[2]
EU675299	K1a4b	–	–	EU675299	[14]
K37	K1a4b1	Near East	Syria	JX273287	[2]
K38	K1a4b1a	Europe	Romania	JX273257	[2]
DQ301792	K1a4b1a	Near East	Druze	DQ301792	[11]
EU600366	K1a4b1a	Near East	Druze	EU600366	[23]
K39	K1a4b1a	Near East	Israel-Palestine, Palestinian	JX273284	[2]
DQ301809	K1a4c	Near East	Near East (Cherkes)	DQ301809	[11]
JQ706020	K1a4c1	–	–	JQ706020	[3]
JQ703523	K1a4c1	Europe	Italy	JQ703523	[3]
NA20530	K1a4c1	Europe	Italy	NA20530	[9]
HQ538515	K1a4c1	South Caucasus	Armenia	HQ538515	[7]
HQ435872	K1a4c1	South Caucasus	Armenia	HQ435872	[7]
JQ703034	K1a4d	–	–	JQ703034	[3]
JQ702076	K1a4d	–	–	JQ702076	[3]
EU714298	K1a4d	Europe	England	EU714298	[14]
JQ703085	K1a4d	Europe	England	JQ703085	[3]
JQ705775	K1a4d	Europe	England	JQ705775	[3]
HM565771	K1a4d	Europe	England	HM565771	[7]
JQ701838	K1a4d	Europe	France	JQ701838	[3]
EU926621	K1a4d	Europe	German	EU926621	[14]
JQ703048	K1a4d	Europe	Germany	JQ703048	[3]
JQ704963	K1a4d	Europe	Germany	JQ704963	[3]
JQ704760	K1a4d	Europe	Germany	JQ704760	[3]
JQ705629	K1a4d	Europe	Ireland	JQ705629	[3]
JQ703025	K1a4d	Europe	Switzerland	JQ703025	[3]
AY495253	K1a4d	USA	USA	AY495253	[16]
AY495255	K1a4d	USA	USA	AY495255	[16]
AY495259	K1a4d	USA	USA	AY495259	[16]
JQ701973	K1a4e	–	–	JQ701973	[3]
JQ704761	K1a4e	–	–	JQ704761	[3]
JX294315	K1a4e	Europe	Britain	JX294315	[8]
EF657295	K1a4e	Europe	Europe	EF657295	[12]a; [11]b
GU722601	K1a4f	–	–	GU722601	[7]
K51	K1a4f	Near East	Iraq	JX273277	[2]
K52	K1a4f	Near East	Iraq	JX273279	[2]
K50	K1a4f	Near East	Anatolia, Turkey	JX273267	[2]
EF177416	K1a4f1	Europe	Iberia	EF177416	[22]
NA20828	K1a4f1	Europe	Italy	NA20828	[9]
JQ704764	K1a4f1	Europe	Malta	JQ704764	[3]
K49	K1a4g	Near East	Anatolia, Turkey	JX273269	[2]
K48	K1a4g	North Caucasus	Adygea	JX273270	[2]
HM852890	K1a4g	South Caucasus	Georgia	HM852890	[10]
EU130551	K1a4h	Europe	Italy	EU130551	[13]
K53	K1a4h	Europe	Romania	JX273285	[2]
DQ301793	K1a5	Near East	Druze	DQ301793	[11]
K21	K1a5a	Europe	Russia, Chuvash	JX273274	[2]
EU600367	K1a5a	Near East	Druze	EU600367	[23]
EU600368	K1a5a	Near East	Druze	EU600368	[23]
K18	K1a6	Near East	Syria	JX273288	[2]
DQ301799	K1a6a	Near East	Druze	DQ301799	[11]
DQ301801	K1a6a	Near East	Druze	DQ301801	[11]
EU600369	K1a6a	Near East	Druze	EU600369	[23]
DQ301807	K1a7	Jewish	Yemeni Jew	DQ301807	[11]
JQ706055	K1a7	Near East	Saudi Arabia	JQ706055	[3]
JQ706029	K1a7	North Caucasus	Avar	JQ706029	[3]
JQ702902	K1a8	–	–	JQ702902	[3]
DQ301817	K1a8a	Near East	Saudi Arabia	DQ301817	[11]
K22	K1a8a1	Near East	Israel-Palestine, Palestinian	JX273255	[2]
DQ301816	K1a8a1	Near East	Lebanon	DQ301816	[11]
DQ301818	K1a8a1	Near East	Syria	DQ301818	[11]
JQ706043	K1a8b	Near East	Iran	JQ706043	[3]
JQ706052	K1a8b	Near East	Lebanon	JQ706052	[3]
JQ706061	K1a8b	Near East	Syria	JQ706061	[3]
JQ704944	K1a9	–	–	JQ704944	[3]
JQ705017	K1a9	–	–	JQ705017	[3]
JQ702100	K1a9	–	–	JQ702100	[3]
JQ702586	K1a9	–	–	JQ702586	[3]
JQ702066	K1a9	–	–	JQ702066	[3]
JQ702192	K1a9	–	–	JQ702192	[3]
JQ702508	K1a9	–	–	JQ702508	[3]
JQ702512	K1a9	–	–	JQ702512	[3]
JQ702540	K1a9	Europe	Belarus	JQ702540	[3]
K59	K1a9	Europe	Bulgaria	KC878723	[2]
EF657751	K1a9	Europe	Europe	EF657751	[12]a; [11]b
EF657583	K1a9	Europe	Europe	EF657583	[12]a; [11]b
JQ702117	K1a9	Europe	Russia	JQ702117	[3]
GU295448	K1a9	Europe	Russia	GU295448	[6]
JQ703651	K1a9	Europe	Ukraine	JQ703651	[3]
DQ301790	K1a9	Jewish	Ashkenazi Jew	DQ301790	[11]
DQ301791	K1a9	Jewish	Ashkenazi Jew	DQ301791	[11]
DQ301806	K1a9	Jewish	Ashkenazi Jew	DQ301806	[11]
DQ301808	K1a9	Jewish	Ashkenazi Jew	DQ301808	[11]
JQ703075	K1a9	Jewish	Ashkenazi Jew	JQ703075	[3]
JQ704228	K1a9	Jewish	Ashkenazi Jew	JQ704228	[3]
JQ705026	K1a9	Jewish	Ashkenazi Jew	JQ705026	[3]
JQ702745	K1b1a1	–	–	JQ702745	[3]
JQ703130	K1b1a1	–	–	JQ703130	[3]
JQ705400	K1b1a1	Europe	Britain	JQ705400	[3]
GU722600	K1b1a1	Europe	Britain	GU722600	[7]
JQ705225	K1b1a1	Europe	Denmark	JQ705225	[3]
GU797785	K1b1a1	Europe	England	GU797785	[7]
EF657521	K1b1a1	Europe	Europe	EF657521	[12]a; [11]b
EF657513	K1b1a1	Europe	Europe	EF657513	[12]a; [11]b
NA11892	K1b1a1	Europe	Europe	NA11892	[9]
JQ703008	K1b1a1	Europe	Germany	JQ703008	[3]
JX891380	K1b1a1	Europe	Ireland	JX891380	[8]
JQ705686	K1b1a1	Europe	Sweden	JQ705686	[3]
JQ701895	K1b1a1a	–	–	JQ701895	[3]
JQ702168	K1b1a1a	–	–	JQ702168	[3]
JQ705685	K1b1a1a	–	–	JQ705685	[3]
JQ704057	K1b1a1a	–	–	JQ704057	[3]
JQ702919	K1b1a1a	–	–	JQ702919	[3]
JX091694	K1b1a1a	Europe	England	JX091694	[8]
EF657385	K1b1a1b	Europe	Europe	EF657385	[12]
JQ702752	K1b1a1b	Europe	Italy	JQ702752	[3]
JQ702304	K1b1a1c	–	–	JQ702304	[3]
GU361772	K1b1a1c	Europe	Germany	GU361772	[6]
KC158584	K1b1a1c	Europe	Scotland	KC158584	[8]
EU239477	K1b1a1c	USA	USA	EU239477	[13]
EF177415	K1b1a2	Europe	Iberia	EF177415	[22]
EU714300	K1b1a2	Europe	Portugal	EU714300	[14]
JQ703194	K1b1a2	Europe	Portugal	JQ703194	[3]
JQ703412	K1b1b	–	–	JQ703412	[3]
DQ301800	K1b1b	Jewish	Yemeni Jew	DQ301800	[11]
AY495260	K1b1b	USA	USA	AY495260	[16]
JQ703003	K1b1c	–	–	JQ703003	[3]
GU455378	K1b1c	Europe	England	GU455378	[7]
K56	K1b1c	Near East	Anatolia, Turkey	KC878716	[2]
K57	K1b1c	Near East	Anatolia, Turkey	KC878717	[2]
HM852812	K1b1c	South Caucasus	Azerbaijan	HM852812	[10]
EU600370	K1b1c	Near East	Druze	EU600370	[23]
K11	K1b1c	Near East	Israel, Druze	JX273293	[2]
DQ301810	K1b1c	Near East	Palestinian	DQ301810	[11]
JQ705257	K1b2a	–	–	JQ705257	[3]
JQ705467	K1b2a	Europe	Finland	JQ705467	[3]
JQ703378	K1b2a	Europe	Ireland	JQ703378	[3]
JQ703033	K1b2a	Europe	Scotland	JQ703033	[3]
HM852763	K1b2a	South Caucasus	Armenia	HM852763	[10]
GU362081	K1b2a	USA	USA	GU362081	[6]
FJ348210	K1b2a1	Europe	Hutterite	FJ348210	[24]
JQ703969	K1b2a1	Europe	Slovenia	JQ703969	[3]
HQ000094	K1b2a1	USA	USA	HQ000094	[7]
JQ705289	K1b2a1a	–	–	JQ705289	[3]
JQ705103	K1b2a1a1	–	–	JQ705103	[3]
JQ705246	K1b2a1a1	–	–	JQ705246	[3]
JQ705519	K1b2a1a1	Europe	Britain	JQ705519	[3]
JQ702926	K1b2a1a1	Europe	Sweden	JQ702926	[3]
EU372659	K1b2a2	–	–	EU372659	[14]
JQ774501	K1b2a2	–	–	JQ774501	[8]
JQ705044	K1b2a2	Europe	Germany	JQ705044	[3]
JQ705736	K1b2a2	Europe	Ireland	JQ705736	[3]
K58	K1b2a2	Near East	Anatolia, Turkey	KC878718	[2]
JQ702325	K1b2a2a	–	–	JQ702325	[3]
JQ702636	K1b2a2a	–	–	JQ702636	[3]
JQ702849	K1b2a2a	Europe	Poland	JQ702849	[3]
EU849091	K1b2a2a	Europe	Sweden	EU849091	[14]
EU621708	K1b2a3	–	–	EU621708	[14]
K12	K1b2a3	Europe	France	JX273244	[2]
JQ703021	K1b2a3	Europe	Germany	JQ703021	[3]
AF382005	K1b2b	Europe	Iberia	AF382005	[25]
EF428259	K1b2b1	–	–	EF428259	[13]
JQ703876	K1b2b1	–	–	JQ703876	[3]
JQ703665	K1b2b1	–	–	JQ703665	[3]
EF657780	K1b2b1	Europe	Europe	EF657780	[12]a; [11]b
K13	K1b2b1	Europe	France	JX273245	[2]
JQ703206	K1b2b1	Europe	Scotland	JQ703206	[3]
JQ705771	K1b2b1	Europe	Spain	JQ705771	[3]
JQ702810	K1b2b1	Europe	Spain	JQ702810	[3]
JQ820100	K1b2b1	USA	USA	JQ820100	[8]
EU157918	K1c1	–	–	EU157918	[13]
JQ702722	K1c1	–	–	JQ702722	[3]
JQ703189	K1c1	–	–	JQ703189	[3]
JQ703695	K1c1	–	–	JQ703695	[3]
JQ704836	K1c1	–	–	JQ704836	[3]
JQ705010	K1c1	–	–	JQ705010	[3]
JQ702148	K1c1	Europe	Britain	JQ702148	[3]
JQ702618	K1c1	Europe	Britain	JQ702618	[3]
K14	K1c1	Europe	Czech Republic	JX273276	[2]
GU936958	K1c1	Europe	England	GU936958	[7]
HM625702	K1c1	Europe	Europe	HM625702	[20]
JQ702133	K1c1	Europe	Finland	JQ702133	[3]
EF177407	K1c1	Europe	Iberia	EF177407	[22]
HM032895	K1c1	Europe	Ireland	HM032895	[7]
JQ705131	K1c1	Europe	Netherlands	JQ705131	[3]
JQ705481	K1c1	Europe	Poland	JQ705481	[3]
GU585491	K1c1	Europe	Scotland	GU585491	[7]
K15	K1c1	Europe	Sicily	JX273248	[2]
JQ705520	K1c1	Europe	Spain	JQ705520	[3]
EF657449	K1c1a	Europe	Europe	EF657449	[12]a; [11]b
AY882394	K1c1a	Europe	Italy	AY882394	[4]
HM851442	K1c1a	USA	USA	HM851442	[7]
EU677421	K1c1b	–	–	EU677421	[14]
JQ702452	K1c1b	–	–	JQ702452	[3]
JQ702851	K1c1b	–	–	JQ702851	[3]
JQ702908	K1c1b	–	–	JQ702908	[3]
JQ705869	K1c1b	–	–	JQ705869	[3]
JQ703487	K1c1b	–	–	JQ703487	[3]
JQ702333	K1c1b	Europe	Britain	JQ702333	[3]
JQ705781	K1c1b	Europe	Denmark	JQ705781	[3]
HQ454119	K1c1b	Europe	England	HQ454119	[7]
HM594675	K1c1b	Europe	England	HM594675	[7]
AY195765	K1c1b	Europe	Europe	AY195765	[26]
JQ703261	K1c1b	Europe	France	JQ703261	[3]
HM474856	K1c1b	Europe	Germany	HM474856	[7]
JQ703054	K1c1b	Europe	Ireland	JQ703054	[3]
GU371910	K1c1b	Europe	Ireland	GU371910	[6]
AY495250	K1c1b	USA	USA	AY495250	[16]
AY495251	K1c1b	USA	USA	AY495251	[16]
AY495243	K1c1b	USA	USA	AY495243	[16]
EU262720	K1c1c	–	–	EU262720	[13]
EU753433	K1c1c	Europe	Finland	EU753433	[14]
JQ703696	K1c1c	Europe	Finland	JQ703696	[3]
JQ703860	K1c1c	Europe	Finland	JQ703860	[3]
HG00177	K1c1c	Europe	Finland	HG00177	[9]
HG00326	K1c1c	Europe	Finland	HG00326	[9]
HG00185	K1c1c	Europe	Finland	HG00185	[9]
KC170989	K1c1c	Europe	Russia	KC170989	[8]
JQ703292	K1c1d	–	–	JQ703292	[3]
JQ705406	K1c1d	Europe	Germany	JQ705406	[3]
JQ705772	K1c1e	–	–	JQ705772	[3]
JQ702901	K1c1e	Europe	Poland	JQ702901	[3]
JQ702905	K1c1e	Europe	Romania	JQ702905	[3]
GU123011	K1c1e	Europe	Russian Tatar	GU123011	[5]
JQ703815	K1c1f	Europe	Germany	JQ703815	[3]
HQ398201	K1c1f	Europe	Slovakia	HQ398201	[7]
AY495245	K1c1f	USA	USA	AY495245	[16]
GU722602	K1c1g	Europe	England	GU722602	[7]
HQ108165	K1c1g	Europe	England	HQ108165	[7]
HQ011278	K1c1g	USA	USA	HQ011278	[7]
JQ702977	K1c2	–	–	JQ702977	[3]
JQ705173	K1c2	–	–	JQ705173	[3]
JQ702555	K1c2	–	–	JQ702555	[3]
JQ702861	K1c2	–	–	JQ702861	[3]
JQ704904	K1c2	–	–	JQ704904	[3]
JQ702944	K1c2	–	–	JQ702944	[3]
JQ703044	K1c2	–	–	JQ703044	[3]
JQ703124	K1c2	–	–	JQ703124	[3]
JQ705178	K1c2	–	–	JQ705178	[3]
JQ705821	K1c2	–	–	JQ705821	[3]
JQ705994	K1c2	–	–	JQ705994	[3]
JQ705317	K1c2	–	–	JQ705317	[3]
FJ608581	K1c2	Australia	Australia	FJ608581	[6]
HM245922	K1c2	Canada	Canada	HM245922	[7]
JQ701845	K1c2	Europe	Britain	JQ701845	[3]
EU669889	K1c2	Europe	Denmark	EU669889	[14]
JQ702632	K1c2	Europe	England	JQ702632	[3]
JQ704729	K1c2	Europe	England	JQ704729	[3]
EF657350	K1c2	Europe	Europe	EF657350	[12]a; [11]b
EF657564	K1c2	Europe	Europe	EF657564	[12]a; [11]b
HM625683	K1c2	Europe	Europe	HM625683	[20]
JQ703200	K1c2	Europe	Germany	JQ703200	[3]
JQ703095	K1c2	Europe	Germany	JQ703095	[3]
JQ706007	K1c2	Europe	Germany	JQ706007	[3]
JQ702129	K1c2	Europe	Ireland	JQ702129	[3]
JQ703679	K1c2	Europe	Ireland	JQ703679	[3]
GU323604	K1c2	Europe	Ireland	GU323604	[6]
HQ342147	K1c2	Europe	Ireland	HQ342147	[7]
HM149346	K1c2	Europe	Ireland	HM149346	[7]
JQ704737	K1c2	Europe	Poland	JQ704737	[3]
JQ703159	K1c2	Europe	Scotland	JQ703159	[3]
JQ704951	K1c2	Europe	Scotland	JQ704951	[3]
JQ703019	K1c2	Europe	Scotland	JQ703019	[3]
JQ703067	K1c2	Europe	Scotland	JQ703067	[3]
DQ301797	K1c2	Jewish	Moroccan Jew	DQ301797	[11]
JQ706028	K1c2	North Caucasus	North Caucasus	JQ706028	[3]
EU664585	K1c2	USA	USA	EU664585	[14]
JN620369	K1c2	USA	USA	JN620369	[15]
HQ538516	K1c2	USA	USA	HQ538516	[7]
DQ830736	K1c2a	–	–	DQ830736	[27]
JQ703122	K1c2a	–	–	JQ703122	[3]
JQ705291	K1c2a	Europe	Ireland	JQ705291	[3]
JQ705122	K1c2a	Europe	Ireland	JQ705122	[3]
JQ704724	K1d	–	–	JQ704724	[3]
JQ702883	K1d	–	–	JQ702883	[3]
DQ112750	K1d	Australia	Australia	DQ112750	[28]
JQ702254	K1d	Europe	Britain	JQ702254	[3]
JQ705538	K1e	Europe	Britain	JQ705538	[3]
EU073969	K1e1	–	–	EU073969	[13]
JQ705063	K1e1	Europe	Ireland	JQ705063	[3]
EU810403	K1f	Europe	Tyrolean Iceman (aDNA)	EU810403	[29]
EU259094	K2a	–	–	EU259094	[13]
JQ702111	K2a	–	–	JQ702111	[3]
JQ704625	K2a	–	–	JQ704625	[3]
JQ701884	K2a	–	–	JQ701884	[3]
JQ702887	K2a	–	–	JQ702887	[3]
JQ703726	K2a	–	–	JQ703726	[3]
GU565530	K2a	–	–	GU565530	[7]
JQ703050	K2a	Europe	England	JQ703050	[3]
JQ705452	K2a	Europe	England	JQ705452	[3]
EF657453	K2a	Europe	Europe	EF657453	[12]a; [11]b
EF657576	K2a	Europe	Europe	EF657576	[12]a; [11]b
EF657273	K2a	Europe	Europe	EF657273	[12]a; [11]b
EF657602	K2a	Europe	Europe	EF657602	[12]a; [11]b
EF657687	K2a	Europe	Europe	EF657687	[12]a; [11]b
NA12005	K2a	Europe	Europe	NA12005	[9]
JQ703752	K2a	Europe	Germany	JQ703752	[3]
JQ704879	K2a	Europe	Hungary	JQ704879	[3]
JN541065	K2a	Europe	Irish/German	JN541065	[15]
K10	K2a	Europe	Russia, Chuvash	JX273273	[2]
JQ705611	K2a	Europe	Spain	JQ705611	[3]
EU130564	K2a	Europe	Sweden	EU130564	[13]
AY495241	K2a	USA	USA	AY495241	[16]
AY495247	K2a	USA	USA	AY495247	[16]
HM194602	K2a	USA	USA	HM194602	[7]
EF657610	K2a1	Europe	Europe	EF657610	[12]a; [11]b
DQ301815	K2a1	Jewish	Algerian Jew	DQ301815	[11]
JQ702134	K2a10	–	–	JQ702134	[3]
JQ703553	K2a10	Europe	France	JQ703553	[3]
JQ702771	K2a11	–	–	JQ702771	[3]
HM804486	K2a11	–	–	HM804486	[7]
HG01334	K2a11	Europe	Britain	HG01334	[9]
EU884127	K2a11	Europe	England	EU884127	[14]
JQ665461	K2a2	–	–	JQ665461	[8]
JQ704822	K2a2	Europe	France	JQ704822	[3]
AY495246	K2a2	USA	USA	AY495246	[16]
HQ154135	K2a2a	Europe	Germany	HQ154135	[7]
EU327986	K2a2a1	–	–	EU327986	[13]
JQ702429	K2a2a1	Europe	Belarus	JQ702429	[3]
EF657526	K2a2a1	Europe	Europe	EF657526	[12]a; [11]b
JQ703072	K2a2a1	Europe	Poland	JQ703072	[3]
JQ701811	K2a2a1	Europe	Russia	JQ701811	[3]
JQ703629	K2a2a1	Europe	Russia	JQ703629	[3]
HQ914446	K2a2a1	Europe	Ukraine	HQ914446	[15]
DQ301812	K2a2a1	Jewish	Ashkenazi Jew	DQ301812	[11]
DQ301804	K2a2a1	Jewish	Ashkenazi Jew	DQ301804	[11]
HM347598	K2a2a1	Jewish	Ashkenazi Jew	HM347598	[7]
JQ705090	K2a2a1	Jewish	Ashkenazi Jew - Belarus	JQ705090	[3]
JQ704707	K2a3	–	–	JQ704707	[3]
JQ703837	K2a3	–	–	JQ703837	[3]
JQ702353	K2a3	Europe	Britain	JQ702353	[3]
HG00236	K2a3	Europe	Britain	HG00236	[9]
JQ703039	K2a3	Europe	France	JQ703039	[3]
JQ703146	K2a3	Europe	Netherlands	JQ703146	[3]
HQ189135	K2a3	Europe	Netherlands	HQ189135	[7]
HQ658476	K2a3	Europe	Sweden	HQ658476	[7]
AY495252	K2a3	USA	USA	AY495252	[16]
JQ703540	K2a3a1	–	–	JQ703540	[3]
HM625707	K2a3a1	Europe	Europe	HM625707	[20]
JN867338	K2a3a1	USA	USA	JN867338	[15]
AY495249	K2a3a1	USA	USA	AY495249	[16]
HQ246214	K2a3a1	USA	USA	HQ246214	[7]
JQ705156	K2a4	–	–	JQ705156	[3]
JQ702920	K2a4	–	–	JQ702920	[3]
JQ664545	K2a4	Europe	Croatia	JQ664545	[17]
EF657244	K2a4	Europe	Europe	EF657244	[12]a; [11]b
AY495242	K2a4	USA	USA	AY495242	[16]
JQ703318	K2a5	–	–	JQ703318	[3]
JX021502	K2a5	Europe	Germany	JX021502	[8]
JQ703018	K2a5	Europe	Ireland	JQ703018	[3]
K9	K2a5	Near East	Anatolia, Turkey	JX273250	[2]
AY714017	K2a5	South Asia	India	AY714017	[19]
EU597528	K2a5	South Asia	Pakistan	EU597528	[18]
JQ704076	K2a5a	–	–	JQ704076	[3]
EU718789	K2a5a1	Europe	England	EU718789	[14]
JQ704843	K2a5a1	Europe	Portugal	JQ704843	[3]
JQ703521	K2a6	–	–	JQ703521	[3]
JQ702373	K2a6	–	–	JQ702373	[3]
JQ702417	K2a6	–	–	JQ702417	[3]
JQ703049	K2a6	–	–	JQ703049	[3]
JQ705059	K2a6	–	–	JQ705059	[3]
JQ705805	K2a6	–	–	JQ705805	[3]
JQ705301	K2a6	–	–	JQ705301	[3]
KC209782	K2a6	–	–	KC209782	[8]
JX414172	K2a6	–	–	JX414172	[8]
FJ644290	K2a6	Canada	Canada	FJ644290	[6]
JQ703534	K2a6	Europe	Britain	JQ703534	[3]
JQ704662	K2a6	Europe	England	JQ704662	[3]
JQ705073	K2a6	Europe	England	JQ705073	[3]
HQ224515	K2a6	Europe	England	HQ224515	[7]
JQ703300	K2a6	Europe	Germany	JQ703300	[3]
HQ413155	K2a6	Europe	Germany	HQ413155	[7]
HQ213857	K2a6	Europe	Ireland	HQ213857	[7]
FJ492878	K2a6	USA	USA	FJ492878	[14]
AY495239	K2a6	USA	USA	AY495239	[16]
AY495240	K2a6	USA	USA	AY495240	[16]
AY495244	K2a6	USA	USA	AY495244	[16]
AY495248	K2a6	USA	USA	AY495248	[16]
EU284177	K2a7	–	–	EU284177	[13]
JQ704912	K2a7	–	–	JQ704912	[3]
JQ703136	K2a7	Europe	Britain	JQ703136	[3]
JQ702640	K2a7	Europe	France	JQ702640	[3]
JQ702380	K2a7	Europe	Germany	JQ702380	[3]
NA20756	K2a8	Europe	Italy	NA20756	[9]
JQ705029	K2a8	Europe	Spain	JQ705029	[3]
DQ282493	K2a8	USA	USA	DQ282493	[21]
DQ282494	K2a8	USA	USA	DQ282494	[21]
DQ282495	K2a8	USA	USA	DQ282495	[21]
DQ282496	K2a8	USA	USA	DQ282496	[21]
DQ282497	K2a8	USA	USA	DQ282497	[21]
DQ282498	K2a8	USA	USA	DQ282498	[21]
DQ282499	K2a8	USA	USA	DQ282499	[21]
DQ282500	K2a8	USA	USA	DQ282500	[21]
DQ282501	K2a8	USA	USA	DQ282501	[21]
DQ282502	K2a8	USA	USA	DQ282502	[21]
DQ282504	K2a8	USA	USA	DQ282504	[21]
DQ282503	K2a8	USA	USA	DQ282503	[21]
JQ701808	K2a9	–	–	JQ701808	[3]
JQ705829	K2a9	Europe	Italy	JQ705829	[3]
JQ702282	K2a9	Europe	Lithuania	JQ702282	[3]
JQ704070	K2b	–	–	JQ704070	[3]
K8	K2b	Europe	Sicily	JX273249	[2]
EU294321	K2b1	–	–	EU294321	[13]
JQ701883	K2b1	–	–	JQ701883	[3]
JQ704933	K2b1	–	–	JQ704933	[3]
JQ703038	K2b1	Europe	Britain	JQ703038	[3]
JQ703184	K2b1	Europe	Britain	JQ703184	[3]
JX847130	K2b1	Europe	Britain	JX847130	[8]
HG00243	K2b1	Europe	Britain	HG00243	[9]
HG00128	K2b1	Europe	Britain	HG00128	[9]
EF657477	K2b1	Europe	Europe	EF657477	[12]a; [11]b
JQ702075	K2b1	Europe	Germany	JQ702075	[3]
K7	K2b1	Near East	Iraq	JX273246	[2]
EU825946	K2b1a	–	–	EU825946	[14]
JQ704004	K2b1a	–	–	JQ704004	[3]
JQ703859	K2b1a	Europe	Belgium	JQ703859	[3]
EU669888	K2b1a	Europe	Britain	EU669888	[14]
JQ702033	K2b1a	Europe	Britain	JQ702033	[3]
JQ702487	K2b1a	Europe	Britain	JQ702487	[3]
JQ703066	K2b1a	Europe	Britain	JQ703066	[3]
EF657643	K2b1a	Europe	Europe	EF657643	[12]a; [11]b
JQ703767	K2b1a	Europe	Germany	JQ703767	[3]
JQ705469	K2b1a	Europe	Germany	JQ705469	[3]
JQ705092	K2b1a	Europe	Germany	JQ705092	[3]
JQ702754	K2b1a	Europe	Ireland	JQ702754	[3]
JQ703001	K2b1a	Europe	Netherlands	JQ703001	[3]
JQ705327	K2b1a1	–	–	JQ705327	[3]
EU770310	K2b1a1	Europe	England	EU770310	[14]
JN202493	K2b1a1	Europe	England	JN202493	[15]
JQ272844	K2b1a1	Europe	England	JQ272844	[15]
JQ702805	K2b1a1	Europe	England	JQ702805	[3]
JQ703375	K2b1a1	Europe	England	JQ703375	[3]
EF657628	K2b1a1	Europe	Europe	EF657628	[12]a; [11]b
EF657493	K2b1a1	Europe	Europe	EF657493	[12]a; [11]b
EF657647	K2b1a1	Europe	Europe	EF657647	[12]a; [11]b
JQ702131	K2b1a1	Europe	Finland	JQ702131	[3]
JN409346	K2b1a1	Europe	Germany	JN409346	[8]
JQ702394	K2b1a1	Europe	Ireland	JQ702394	[3]
JQ703064	K2b2	–	–	JQ703064	[3]
JQ704900	K2b2	–	–	JQ704900	[3]
JQ702672	K2b2	Europe	England	JQ702672	[3]
JQ703197	K2b2	Europe	Germany	JQ703197	[3]
JQ704064	K2b2	Europe	Germany	JQ704064	[3]
K6	K2c	Europe	Sardinia	JX273247	[2]
DQ301796	K2c	Jewish	Yemeni Jew	DQ301796	[11]
JQ702759	U8a	–	–	JQ702759	[3]
HG00263	U8a1	Europe	Britain	HG00263	[9]
JQ611709	U8a1	USA	USA	JQ611709	[3]
JQ702930	U8a1a	–	–	JQ702930	[3]
DQ200802	U8a1a	Europe	Basque	DQ200802	[1]
K1	U8a1a	Europe	Spain, Basque	JX273297	[2]
JQ705347	U8a1a1	–	–	JQ705347	[3]
JQ704769	U8a1a1	–	–	JQ704769	[3]
JQ705653	U8a1a1	Europe	Czech Republic	JQ705653	[3]
JQ704775	U8a1a1	Europe	Finland	JQ704775	[3]
JQ704964	U8a1a1	Europe	Finland	JQ704964	[3]
AY882392	U8a1a1	Europe	Iberia	AY882392	[4]
GU123022	U8a1a1	Europe	Russian Tatar	GU123022	[5]
JQ704011	U8a1a1a	–	–	JQ704011	[3]
DQ200803	U8a1a1a	Europe	Basque	DQ200803	[1]
GU299344	U8a1a1a	Europe	England	GU299344	[6]
JQ705819	U8a1a1a	Europe	Sweden	JQ705819	[3]
JQ705281	U8a1a1a	Europe	Switzerland	JQ705281	[3]
K2	U8a1a1b	Europe	Russia, Chuvash	JX273295	[2]
JQ703779	U8a1a1b1	Europe	Finland	JQ703779	[3]
JQ705346	U8a1a1b1	Europe	Finland	JQ705346	[3]
JQ702812	U8a1a1b1	Europe	Finland	JQ702812	[3]
HQ022823	U8a1a1b1	Europe	Finland	HQ022823	[7]
HG00176	U8a1a1b1	Europe	Finland	HG00176	[9]
JQ702203	U8a1a1b1	Europe	Russia	JQ702203	[3]
HM008694	U8a1a1b1	Europe	Sweden	HM008694	[7]
JQ703046	U8a1a2	–	–	JQ703046	[3]
HM113490	U8a1a2	Europe	Britain	HM113490	[7]
JQ702761	U8a1a2	Europe	Switzerland	JQ702761	[3]
JX297480	U8a1a3	Canada	Canada	JX297480	[8]
HQ336423	U8a1a3	Europe	France/Germany	HQ336423	[7]
DQ200801	U8a2	Europe	Basque	DQ200801	[1]
JQ702141	U8a2	Europe	Britain	JQ702141	[3]
KC521459	U8b	Europe	Dolni Vestonice 13, Czech Republic (aDNA)	KC521459	[37]
HM590366	U8b1a1	–	–	HM590366	[7]
AY882393	U8b1a1	Europe	Italy	AY882393	[4]
HM852759	U8b1a1	South Caucasus	Armenia	HM852759	[10]
DQ200805	U8b1a2	Near East	Jordan	DQ200805	[1]
K3	U8b1a2	North Africa	Algeria	JX273296	[2]
K4	U8b1a2	North Caucasus	Russia, Kabardian	JX273294	[2]
JQ705831	U8b1b	–	–	JQ705831	[3]
K5	U8b1b	Near East	Iraq	JX273243	[2]
HM050402	U8b1b1	–	–	HM050402	[7]
JQ705815	U8b1b1	Europe	Germany	JQ705815	[3]
NA20786	U8b1b1	Europe	Italy	NA20786	[9]
JQ704970	U8b1b1	Europe	Norway	JQ704970	[3]
GQ360037	U8b1b1	USA	USA	GQ360037	[6]
Supplementary Data 3.2 N1b2 mitogenomes sequenced in the present study.
Sequence ID	MtDNA haplogroup	Region	Country/Ethnicity	GenBank ID	References
TOR941	N1b2	Europe	Lombardy	KF297808	[2]
TOR942	N1b2	Europe	Sardinia	KF297809	[2]
(a) mtDNA coding region
(b) mtDNA control region
References
1. Gonzalez, A.M., Garcia, O., Larruga, J.M., and Cabrera, V.M. (2006). The mitochondrial lineage U8a reveals a Paleolithic settlement in the Basque country. BMC Genomics 7, 124.
2. Present study.
3. Behar, D.M., van Oven, M., Rosset, S., Metspalu, M., Loogvali, E.L., Silva, N.M., Kivisild, T., Torroni, A., and Villems, R. (2012). A "Copernican" reassessment of the human mitochondrial DNA tree from its root. Am J Hum Genet 90, 675-684.
4. Achilli, A., Rengo, C., Battaglia, V., Pala, M., Olivieri, A., Fornarino, S., Magri, C., Scozzari, R., Babudri, N., Santachiara-Benerecetti, A.S., et al. (2005). Saami and Berbers--an unexpected mitochondrial DNA link. Am J Hum Genet 76, 883-886.
5. Malyarchuk, B., Derenko, M., Denisova, G., and Kravtsova, O. (2010). Mitogenomic diversity in Tatars from the Volga-Ural region of Russia. Mol Biol Evol 27, 2220-2226.
6. Greenspan, B. (2009). FTDNA Direct submission. GenBank.
7. Greenspan, B. (2010). FTDNA Direct submission. GenBank.
8. Greenspan, B. (2012). FTDNA Direct submission. GenBank.
9. Zheng, H.-X., Yan, S., Qin, Z.-D., and Jin, L. (2012). MtDNA analysis of global populations support that major population expansions began before Neolithic Time. Sci Rep 2, 745.
10. Schonberg, A., Theunert, C., Li, M., Stoneking, M., and Nasidze, I. (2011). High-throughput sequencing of complete human mtDNA genomes from the Caucasus and West Asia: high diversity and demographic inferences. Eur J Hum Genet 19, 988-994.
11. Behar, D.M., Metspalu, E., Kivisild, T., Achilli, A., Hadid, Y., Tzur, S., Pereira, L., Amorim, A., Quintana-Murci, L., Majamaa, K., et al. (2006). The matrilineal ancestry of Ashkenazi Jewry: portrait of a recent founder event. Am J Hum Genet 78, 487-497.
12. Herrnstadt, C., Elson, J.L., Fahy, E., Preston, G., Turnbull, D.M., Anderson, C., Ghosh, S.S., Olefsky, J.M., Beal, M.F., Davis, R.E., et al. (2002). Reduced-median-network analysis of complete mitochondrial DNA coding-region sequences for the major African, Asian, and European haplogroups. Am J Hum Genet 70, 1152-1171.
13. Greenspan, B. (2007). FTDNA Direct submission. GenBank.
14. Greenspan, B. (2008). FTDNA Direct submission. GenBank.
15. Greenspan, B. (2011). FTDNA Direct submission. GenBank.
16. Coble, M.D., Just, R.S., O'Callaghan, J.E., Letmanyi, I.H., Peterson, C.T., Irwin, J.A., and Parsons, T.J. (2004). Single nucleotide polymorphisms over the entire mtDNA genome that increase the power of forensic testing in Caucasians. Int J Legal Med 118, 137-146.
17. Fu, Q., Rudan, P., Paabo, S., and Krause, J. (2012). Complete mitochondrial genomes reveal neolithic expansion into Europe. PLoS One 7, e32473.
18. Hartmann, A., Thieme, M., Nanduri, L.K., Stempfl, T., Moehle, C., Kivisild, T., and Oefner, P.J. (2009). Validation of microarray-based resequencing of 93 worldwide mitochondrial genomes. Hum Mutat 30, 115-122.
19. Palanichamy, M.G., Sun, C., Agrawal, S., Bandelt, H.J., Kong, Q.P., Khan, F., Wang, C.Y., Chaudhuri, T.K., Palla, V., and Zhang, Y.P. (2004). Phylogeny of mitochondrial DNA macrohaplogroup N in India, based on complete sequencing: implications for the peopling of South Asia. Am J Hum Genet 75, 966-978.
20. Kloss-Brandstatter, A., Schafer, G., Erhart, G., Huttenhofer, A., Coassin, S., Seifarth, C., Summerer, M., Bektic, J., Klocker, H., and Kronenberg, F. (2010). Somatic mutations throughout the entire mitochondrial genome are associated with elevated PSA levels in prostate cancer patients. Am J Hum Genet 87, 802-812.
21. Just, R.S., Diegoli, T.M., Saunier, J.L., Irwin, J.A., and Parsons, T.J. (2008). Complete mitochondrial genome sequences for 265 African American and U.S. "Hispanic" individuals. Forensic Sci Int Genet 2, e45-48.
22. Pereira, L., Gonçalves, J., Franco-Duarte, R., Silva, J., Rocha, T., Arnold, C., Richards, M., and Macaulay, V. (2007). No Evidence for an mtDNA Role in Sperm Motility: Data from Complete Sequencing of Asthenozoospermic Males. Molecular Biology and Evolution 24, 868-874.
23. Shlush, L.I., Behar, D.M., Yudkovsky, G., Templeton, A., Hadid, Y., Basis, F., Hammer, M., Itzkovitz, S., and Skorecki, K. (2008). The Druze: a population genetic refugium of the Near East. PloS one 3, e2105.
24. Pichler, I., Fuchsberger, C., Platzer, C., Caliskan, M., Marroni, F., Pramstaller, P.P., and Ober, C. (2010). Drawing the history of the Hutterite population on a genetic landscape: inference from Y-chromosome and mtDNA genotypes. Eur J Hum Genet 18, 463-470.
25. Maca-Meyer, N., Gonzalez, A.M., Larruga, J.M., Flores, C., and Cabrera, V.M. (2001). Major genomic mitochondrial lineages delineate early human expansions. BMC Genet 2, 13.
26. Mishmar, D., Ruiz-Pesini, E., Golik, P., Macaulay, V., Clark, A.G., Hosseini, S., Brandon, M., Easley, K., Chen, E., Brown, M.D., et al. (2003). Natural selection shaped regional mtDNA variation in humans. Proceedings of the National Academy of Sciences 100, 171-176.
27. Hurst, W & Greenspan, B. (2006). FTDNA Direct submission. GenBank.
28. Kivisild, T., Shen, P., Wall, D.P., Do, B., Sung, R., Davis, K., Passarino, G., Underhill, P.A., Scharfe, C., Torroni, A., et al. (2006). The role of selection in the evolution of human mitochondrial genomes. Genetics 172, 373-387.
29. Ermini, L., Olivieri, C., Rizzi, E., Corti, G., Bonnal, R., Soares, P., Luciani, S., Marota, I., De Bellis, G., Richards, M.B., et al. (2008). Complete mitochondrial genome sequence of the Tyrolean Iceman. Curr Biol 18, 1687-1693.
30. Fraumene, C., Belle, E.M., Castri, L., Sanna, S., Mancosu, G., Cosso, M., Marras, F., Barbujani, G., Pirastu, M., and Angius, A. (2006). High resolution analysis and phylogenetic network construction using complete mtDNA sequences in sardinian genetic isolates. Mol Biol Evol 23, 2101-2111.
31. Costa, M.D., Cherni, L., Fernandes, V., Freitas, F., Ammar El Gaaied, A.B., and Pereira, L. (2009). Data from complete mtDNA sequencing of Tunisian centenarians: testing haplogroup association and the "golden mean" to longevity. Mech Ageing Dev 130, 222-226.
32. Pope, A.M., Carr, S.M., Smith, K.N., and Marshall, H.D. (2011). Mitogenomic and microsatellite variation in descendants of the founder population of Newfoundland: high genetic diversity in an historically isolated population. Genome 54, 110-119.
33. Gasparre, G., Porcelli, A.M., Bonora, E., Pennisi, L.F., Toller, M., Iommarini, L., Ghelli, A., Moretti, M., Betts, C.M., Martinelli, G.N., et al. (2007). Disruptive mitochondrial DNA mutations in complex I subunits are markers of oncocytic phenotype in thyroid tumors. Proc Natl Acad Sci U S A 104, 9001-9006.
34. Liu, J. (2012). DNA Direct submission. GenBank.
35. Perego, U.A. (2010). GeneTree & Sorenson Molecular Genealogy Direct submission. GenBank.
36. Achilli, A., Iommarini, L., Olivieri, A., Pala, M., Hooshiar Kashani, B., Reynier, P., La Morgia, C., Valentino, M.L., Liguori, R., Pizza, F., et al. (2012). Rare primary mitochondrial DNA mutations and probable synergistic variants in Leber's hereditary optic neuropathy. PLoS One 7, e42242.
37. Fu, Q., Mittnik, A., Johnson, Philip L.F., Bos, K., Lari, M., Bollongino, R., Sun, C., Giemsch, L., Schmitz, R., Burger, J., et al. (2013). A Revised Timescale for Human Evolution Based on Ancient Mitochondrial Genomes. Current Biology 23, 553-559.
