# Supplementary material for: A substantial prehistoric European ancestry amongst Ashkenazi maternal lineages
Source: Nat Commun. 2013 Oct 8;4:2543. doi: 10.1038/ncomms3543 (PMC3806353; doi:10.1038/ncomms3543)
Supplement: Supplementary Data 4 — Calculator for converting mtDNA ρ and ML values to age estimates [file ncomms3543-s5.xls]

## Sheet: Sheet2
Supplementary Data 4. Calculator for converting mtDNA ρ and ML values to age estimates.
		Rho/ Genetic distance ML*	Standard Error	Age estimate	95% c. i. lower bound	95% c. i. higher bound
Complete sequence		0	0	0	0	0	All the substitutions excluding the 16519 mutations and the 16182C, 16183C and 16194C
							*The ML genetic distance to apply is the distance in number of nucleotides in the 16568 nucleotides of the human mtDNA genome
Synonymous		0	0	0	0	0	All synonymous mutations (transition and transversions)
HVS-I (16051-16400)		0	0	0	0	0	All substitutions between 16051 and 16400, excluding the 16182C, 16183C and 16194C
HVS-I (16090-16365) transitions		0	0	0	0	0	All transitions between 16090 and 16365.
HVS-II (68-263)		0	0	0	0	0	All substitutions between 68 and 263
Control Region		0	0	0	0	0	All substitutions between 16024 to 576

## Sheet: Sheet1
	%s	%n-s
	0	0			0	0
	0	0			0	0
	0	0			0	0			0
	0	0	0
	0	0	0
	0	0	0
	0	0	0
	0	0	0
